# Supplementary material for: Machine learning-based equations for improved body composition estimation in Indian adults
Source: PLOS Digit Health. 2025 Jun 23;4(6):e0000671. doi: 10.1371/journal.pdig.0000671 (PMC12185013; doi:10.1371/journal.pdig.0000671)
Supplement: S2 File — (CSV) [file pdig.0000671.s002.csv]

Outcome	Sex	Model	RMSE_train	MAE_train	MAPE_train	R2_train
Total fat mass	M	TANITA alone	2.28	1.839	20.04	0.865
Total fat mass	M	LASSO	1.16	0.897	9.44	0.946
Total fat mass	M	Random Forest	0.52	0.384	3.9	0.99
Total fat mass	M	XGBoost	0.76	0.598	6.59	0.977
Total fat mass	F	TANITA alone	2.35	1.911	14.04	0.911
Total fat mass	F	LASSO	1.15	0.919	6.36	0.951
Total fat mass	F	Random Forest	0.52	0.392	2.73	0.991
Total fat mass	F	XGBoost	0.76	0.595	4.18	0.979
Total lean mass	M	TANITA alone	3.27	2.715	6.42	0.889
Total lean mass	M	LASSO	1.42	1.119	2.59	0.951
Total lean mass	M	Random Forest	0.68	0.53	1.23	0.989
Total lean mass	M	XGBoost	0.74	0.565	1.32	0.987
Total lean mass	F	TANITA alone	3.04	2.535	8.35	0.79
Total lean mass	F	LASSO	1.42	1.103	3.46	0.903
Total lean mass	F	Random Forest	0.63	0.481	1.51	0.982
Total lean mass	F	XGBoost	1.2	0.938	2.97	0.931
Total fat percentage	M	TANITA alone	4.084	3.266	19.64	0.709
Total fat percentage	M	LASSO	2.007	1.581	9.33	0.873
Total fat percentage	M	Random Forest	0.856	0.659	3.84	0.979
Total fat percentage	M	XGBoost	1.649	1.315	7.78	0.915
Total fat percentage	F	TANITA alone	5.017	3.944	13.45	0.687
Total fat percentage	F	LASSO	2.461	1.961	6.65	0.804
Total fat percentage	F	Random Forest	0.989	0.772	2.62	0.972
Total fat percentage	F	XGBoost	1.953	1.54	5.15	0.877
Trunk fat percentage	M	TANITA alone	4.521	3.607	25.42	0.69
Trunk fat percentage	M	LASSO	2.548	2	13.25	0.849
Trunk fat percentage	M	Random Forest	1.068	0.819	5.39	0.976
Trunk fat percentage	M	XGBoost	1.626	1.271	8.56	0.939
Trunk fat percentage	F	TANITA alone	6.964	5.411	22.31	0.606
Trunk fat percentage	F	LASSO	3.123	2.467	9.97	0.8
Trunk fat percentage	F	Random Forest	1.286	0.996	4.04	0.969
Trunk fat percentage	F	XGBoost	2.791	2.212	8.89	0.84
L1-L4 fat percentage	M	TANITA alone	4.959	3.963	25.24	0.696
L1-L4 fat percentage	M	LASSO	3.007	2.379	14.64	0.847
L1-L4 fat percentage	M	Random Forest	1.249	0.958	5.83	0.976
L1-L4 fat percentage	M	XGBoost	2.761	2.163	13.12	0.871
L1-L4 fat percentage	F	TANITA alone	6.668	5.254	22.96	0.59
L1-L4 fat percentage	F	LASSO	3.566	2.82	11.91	0.786
L1-L4 fat percentage	F	Random Forest	1.456	1.134	4.81	0.968
L1-L4 fat percentage	F	XGBoost	3.211	2.548	10.78	0.827
Appendicular Lean mass	M	TANITA alone	2.29	1.818	9.59	0.699
Appendicular Lean mass	M	LASSO	0.91	0.71	3.76	0.906
Appendicular Lean mass	M	Random Forest	0.41	0.317	1.68	0.982
Appendicular Lean mass	M	XGBoost	0.63	0.489	2.61	0.954
Appendicular Lean mass	F	TANITA alone	1.71	1.423	11.46	0.677
Appendicular Lean mass	F	LASSO	0.86	0.669	5.17	0.816
Appendicular Lean mass	F	Random Forest	0.38	0.29	2.24	0.969
Appendicular Lean mass	F	XGBoost	0.71	0.554	4.3	0.876
