# Supplementary material for: Machine learning-based equations for improved body composition estimation in Indian adults
Source: PLOS Digit Health. 2025 Jun 23;4(6):e0000671. doi: 10.1371/journal.pdig.0000671 (PMC12185013; doi:10.1371/journal.pdig.0000671)
Supplement: S3 File — (CSV) [file pdig.0000671.s003.csv]

Outcome	Sex	Age Group	Model	RMSE_test	MAE_test	MAPE_test	R2_test
Total fat mass	M	All	TANITA alone	2.3	1.808	20.38	0.876
Total fat mass	M	All	LASSO	1.19	0.935	10.06	0.947
Total fat mass	M	All	Random Forest	1.44	1.048	10.74	0.924
Total fat mass	M	All	XGBoost	1.35	1.007	10.64	0.932
Total fat mass	F	All	TANITA alone	2.51	2.054	14.99	0.901
Total fat mass	F	All	LASSO	1.26	0.976	6.94	0.942
Total fat mass	F	All	Random Forest	1.34	0.994	7.07	0.935
Total fat mass	F	All	XGBoost	1.51	1.142	7.81	0.923
Total lean mass	M	All	TANITA alone	3.32	2.782	6.61	0.917
Total lean mass	M	All	LASSO	1.51	1.174	2.75	0.955
Total lean mass	M	All	Random Forest	1.75	1.316	3.03	0.94
Total lean mass	M	All	XGBoost	1.85	1.359	3.14	0.934
Total lean mass	F	All	TANITA alone	3.2	2.67	8.8	0.783
Total lean mass	F	All	LASSO	1.55	1.222	3.85	0.903
Total lean mass	F	All	Random Forest	1.7	1.304	4.1	0.886
Total lean mass	F	All	XGBoost	1.75	1.345	4.24	0.876
Total fat percentage	M	All	TANITA alone	4.058	3.242	20.01	0.73
Total fat percentage	M	All	LASSO	2.101	1.666	9.85	0.863
Total fat percentage	M	All	Random Forest	2.215	1.736	10.2	0.847
Total fat percentage	M	All	XGBoost	2.23	1.755	10.47	0.845
Total fat percentage	F	All	TANITA alone	5.3	4.256	14.55	0.649
Total fat percentage	F	All	LASSO	2.73	2.165	7.44	0.771
Total fat percentage	F	All	Random Forest	2.712	2.105	7.28	0.775
Total fat percentage	F	All	XGBoost	2.728	2.147	7.35	0.772
Trunk fat percentage	M	All	TANITA alone	4.35	3.479	25.12	0.695
Trunk fat percentage	M	All	LASSO	2.62	2.094	13.8	0.839
Trunk fat percentage	M	All	Random Forest	2.709	2.117	13.66	0.827
Trunk fat percentage	M	All	XGBoost	2.781	2.197	14.34	0.819
Trunk fat percentage	F	All	TANITA alone	7.394	5.837	23.38	0.558
Trunk fat percentage	F	All	LASSO	3.41	2.71	11.1	0.772
Trunk fat percentage	F	All	Random Forest	3.36	2.608	10.67	0.779
Trunk fat percentage	F	All	XGBoost	3.314	2.616	10.7	0.785
L1-L4 fat percentage	M	All	TANITA alone	4.831	3.883	25.23	0.711
L1-L4 fat percentage	M	All	LASSO	2.986	2.401	14.93	0.848
L1-L4 fat percentage	M	All	Random Forest	2.998	2.335	14.14	0.846
L1-L4 fat percentage	M	All	XGBoost	3.17	2.461	14.93	0.828
L1-L4 fat percentage	F	All	TANITA alone	6.921	5.494	23.33	0.569
L1-L4 fat percentage	F	All	LASSO	3.751	2.929	12.41	0.775
L1-L4 fat percentage	F	All	Random Forest	3.804	2.963	12.66	0.769
L1-L4 fat percentage	F	All	XGBoost	3.865	3.06	12.83	0.762
Appendicular Lean mass	M	All	TANITA alone	2.29	1.778	9.42	0.759
Appendicular Lean mass	M	All	LASSO	1.03	0.781	4.17	0.905
Appendicular Lean mass	M	All	Random Forest	1.16	0.901	4.8	0.88
Appendicular Lean mass	M	All	XGBoost	1.18	0.915	4.85	0.876
Appendicular Lean mass	F	All	TANITA alone	1.89	1.548	12.75	0.673
Appendicular Lean mass	F	All	LASSO	1	0.791	6.18	0.806
Appendicular Lean mass	F	All	Random Forest	1.07	0.838	6.64	0.782
Appendicular Lean mass	F	All	XGBoost	1.09	0.857	6.73	0.767
Total fat mass	M	<40	TANITA alone	2.5	1.951	21.47	0.863
Total fat mass	M	<40	LASSO	1.14	0.897	9.68	0.948
Total fat mass	M	<40	Random Forest	1.31	0.989	10.49	0.932
Total fat mass	M	<40	XGBoost	1.34	0.996	10.61	0.928
Total fat mass	F	<40	TANITA alone	2.76	2.323	18.31	0.903
Total fat mass	F	<40	LASSO	1.21	0.922	6.95	0.944
Total fat mass	F	<40	Random Forest	1.23	0.9	6.73	0.942
Total fat mass	F	<40	XGBoost	1.45	1.104	7.99	0.924
Total lean mass	M	<40	TANITA alone	3.63	3.066	6.98	0.908
Total lean mass	M	<40	LASSO	1.48	1.143	2.56	0.95
Total lean mass	M	<40	Random Forest	1.72	1.308	2.89	0.932
Total lean mass	M	<40	XGBoost	1.83	1.34	2.98	0.927
Total lean mass	F	<40	TANITA alone	3.55	3.039	9.99	0.795
Total lean mass	F	<40	LASSO	1.4	1.078	3.39	0.914
Total lean mass	F	<40	Random Forest	1.52	1.128	3.56	0.902
Total lean mass	F	<40	XGBoost	1.54	1.173	3.69	0.897
Total fat percentage	M	<40	TANITA alone	4.253	3.359	20.94	0.714
Total fat percentage	M	<40	LASSO	1.93	1.556	9.71	0.875
Total fat percentage	M	<40	Random Forest	2.032	1.581	9.72	0.862
Total fat percentage	M	<40	XGBoost	2.111	1.668	10.44	0.851
Total fat percentage	F	<40	TANITA alone	6.039	4.889	17.48	0.674
Total fat percentage	F	<40	LASSO	2.519	1.984	7.11	0.799
Total fat percentage	F	<40	Random Forest	2.435	1.907	6.89	0.813
Total fat percentage	F	<40	XGBoost	2.539	1.989	7.1	0.797
Trunk fat percentage	M	<40	TANITA alone	4.145	3.333	25.01	0.677
Trunk fat percentage	M	<40	LASSO	2.342	1.865	13.32	0.857
Trunk fat percentage	M	<40	Random Forest	2.487	1.897	13.41	0.84
Trunk fat percentage	M	<40	XGBoost	2.603	2.014	14.24	0.824
Trunk fat percentage	F	<40	TANITA alone	7.559	5.78	25.28	0.59
Trunk fat percentage	F	<40	LASSO	3.106	2.464	11.07	0.794
Trunk fat percentage	F	<40	Random Forest	2.961	2.325	10.43	0.813
Trunk fat percentage	F	<40	XGBoost	2.917	2.304	10.26	0.818
L1-L4 fat percentage	M	<40	TANITA alone	4.816	3.824	25.86	0.705
L1-L4 fat percentage	M	<40	LASSO	2.489	2.057	14.19	0.876
L1-L4 fat percentage	M	<40	Random Forest	2.599	2.064	13.93	0.865
L1-L4 fat percentage	M	<40	XGBoost	2.743	2.13	14.5	0.85
L1-L4 fat percentage	F	<40	TANITA alone	6.714	5.146	24.88	0.603
L1-L4 fat percentage	F	<40	LASSO	3.228	2.644	13.09	0.809
L1-L4 fat percentage	F	<40	Random Forest	3.281	2.67	13.41	0.803
L1-L4 fat percentage	F	<40	XGBoost	3.324	2.745	13.29	0.795
Appendicular Lean mass	M	<40	TANITA alone	2.47	1.992	10.24	0.661
Appendicular Lean mass	M	<40	LASSO	1.05	0.787	3.9	0.886
Appendicular Lean mass	M	<40	Random Forest	1.21	0.922	4.55	0.85
Appendicular Lean mass	M	<40	XGBoost	1.24	0.96	4.73	0.841
Appendicular Lean mass	F	<40	TANITA alone	1.96	1.578	12.68	0.658
Appendicular Lean mass	F	<40	LASSO	0.97	0.783	5.92	0.815
Appendicular Lean mass	F	<40	Random Forest	1.03	0.83	6.41	0.797
Appendicular Lean mass	F	<40	XGBoost	1.06	0.838	6.41	0.775
Total fat mass	M	40 and above	TANITA alone	1.99	1.61	18.86	0.903
Total fat mass	M	40 and above	LASSO	1.27	0.989	10.57	0.946
Total fat mass	M	40 and above	Random Forest	1.59	1.132	11.07	0.915
Total fat mass	M	40 and above	XGBoost	1.37	1.022	10.68	0.937
Total fat mass	F	40 and above	TANITA alone	2.31	1.857	12.56	0.901
Total fat mass	F	40 and above	LASSO	1.3	1.015	6.93	0.94
Total fat mass	F	40 and above	Random Forest	1.41	1.062	7.32	0.93
Total fat mass	F	40 and above	XGBoost	1.55	1.169	7.67	0.921
Total lean mass	M	40 and above	TANITA alone	2.85	2.388	6.08	0.92
Total lean mass	M	40 and above	LASSO	1.56	1.217	3.02	0.954
Total lean mass	M	40 and above	Random Forest	1.79	1.327	3.23	0.939
Total lean mass	M	40 and above	XGBoost	1.88	1.385	3.36	0.933
Total lean mass	F	40 and above	TANITA alone	2.91	2.401	7.93	0.8
Total lean mass	F	40 and above	LASSO	1.65	1.328	4.19	0.896
Total lean mass	F	40 and above	Random Forest	1.82	1.432	4.49	0.876
Total lean mass	F	40 and above	XGBoost	1.89	1.471	4.64	0.862
Total fat percentage	M	40 and above	TANITA alone	3.769	3.08	18.73	0.742
Total fat percentage	M	40 and above	LASSO	2.318	1.818	10.05	0.845
Total fat percentage	M	40 and above	Random Forest	2.447	1.951	10.87	0.825
Total fat percentage	M	40 and above	XGBoost	2.386	1.876	10.51	0.832
Total fat percentage	F	40 and above	TANITA alone	4.688	3.794	12.42	0.625
Total fat percentage	F	40 and above	LASSO	2.875	2.297	7.68	0.744
Total fat percentage	F	40 and above	Random Forest	2.897	2.249	7.57	0.74
Total fat percentage	F	40 and above	XGBoost	2.859	2.262	7.53	0.746
Trunk fat percentage	M	40 and above	TANITA alone	4.62	3.681	25.28	0.697
Trunk fat percentage	M	40 and above	LASSO	2.964	2.412	14.48	0.81
Trunk fat percentage	M	40 and above	Random Forest	2.99	2.422	14.01	0.803
Trunk fat percentage	M	40 and above	XGBoost	3.011	2.452	14.47	0.802
Trunk fat percentage	F	40 and above	TANITA alone	7.271	5.878	21.99	0.504
Trunk fat percentage	F	40 and above	LASSO	3.616	2.89	11.12	0.739
Trunk fat percentage	F	40 and above	Random Forest	3.624	2.815	10.84	0.738
Trunk fat percentage	F	40 and above	XGBoost	3.576	2.844	11.02	0.744
L1-L4 fat percentage	M	40 and above	TANITA alone	4.852	3.965	24.35	0.702
L1-L4 fat percentage	M	40 and above	LASSO	3.564	2.88	15.95	0.809
L1-L4 fat percentage	M	40 and above	Random Forest	3.478	2.711	14.44	0.817
L1-L4 fat percentage	M	40 and above	XGBoost	3.683	2.921	15.52	0.796
L1-L4 fat percentage	F	40 and above	TANITA alone	7.069	5.749	22.19	0.512
L1-L4 fat percentage	F	40 and above	LASSO	4.091	3.137	11.91	0.728
L1-L4 fat percentage	F	40 and above	Random Forest	4.145	3.178	12.11	0.722
L1-L4 fat percentage	F	40 and above	XGBoost	4.217	3.29	12.49	0.714
Appendicular Lean mass	M	40 and above	TANITA alone	2.01	1.481	8.29	0.828
Appendicular Lean mass	M	40 and above	LASSO	1.01	0.772	4.54	0.892
Appendicular Lean mass	M	40 and above	Random Forest	1.09	0.873	5.14	0.876
Appendicular Lean mass	M	40 and above	XGBoost	1.1	0.851	5.02	0.875
Appendicular Lean mass	F	40 and above	TANITA alone	1.84	1.526	12.79	0.681
Appendicular Lean mass	F	40 and above	LASSO	1.01	0.796	6.36	0.798
Appendicular Lean mass	F	40 and above	Random Forest	1.09	0.843	6.8	0.769
Appendicular Lean mass	F	40 and above	XGBoost	1.11	0.871	6.97	0.757
