# Supplementary material for: Machine learning-based equations for improved body composition estimation in Indian adults
Source: PLOS Digit Health. 2025 Jun 23;4(6):e0000671. doi: 10.1371/journal.pdig.0000671 (PMC12185013; doi:10.1371/journal.pdig.0000671)
Supplement: S4 File — (CSV) [file pdig.0000671.s004.csv]

Outcome	Sex	Model	RMSE_train	MAE_train	MAPE_train	R2_train	RMSE_test	MAE_test	MAPE_test	R2_test
Total fat mass	M	TANITA alone	7.41	5.781	61.5	0	7.48	5.851	60.89	0.003
Total fat mass	M	LASSO	5.01	4.043	46.9	NA	5.03	4.043	47.33	NA
Total fat mass	M	Random Forest	2.3	1.823	21.28	0.976	5.1	4.111	48.6	0.002
Total fat mass	M	XGBoost	4.79	3.859	44.71	0.136	5.09	4.082	47.78	0.003
Total fat mass	F	TANITA alone	8.23	6.54	45.27	0.001	8.27	6.57	45	0.004
Total fat mass	F	LASSO	5.22	4.173	31.11	NA	5.16	4.133	30.94	NA
Total fat mass	F	Random Forest	2.38	1.872	13.99	0.977	5.24	4.191	31.46	0.005
Total fat mass	F	XGBoost	4.95	3.951	29.42	0.158	5.22	4.18	31.23	0.002
Total lean mass	M	TANITA alone	9.58	7.629	18.49	0	10.05	7.991	19.25	0.002
Total lean mass	M	LASSO	6.57	5.181	12.3	NA	6.51	5.17	12.34	NA
Total lean mass	M	Random Forest	2.98	2.306	5.48	0.979	6.6	5.243	12.52	0.004
Total lean mass	M	XGBoost	6.28	4.951	11.75	0.135	6.6	5.246	12.52	0.004
Total lean mass	F	TANITA alone	6.43	5.125	16.76	0.001	6.62	5.202	17.02	0.003
Total lean mass	F	LASSO	4.64	3.613	11.42	NA	4.61	3.609	11.43	NA
Total lean mass	F	Random Forest	2.12	1.621	5.12	0.977	4.69	3.67	11.65	0.005
Total lean mass	F	XGBoost	4.4	3.43	10.83	0.154	4.69	3.662	11.59	0.004
Total fat percentage	M	TANITA alone	8.918	7.21	42.07	0.001	8.949	7.232	41.27	0.004
Total fat percentage	M	LASSO	5.634	4.713	29.44	NA	5.657	4.727	29.36	NA
Total fat percentage	M	Random Forest	2.539	2.092	13.1	0.978	5.749	4.793	29.81	0.003
Total fat percentage	M	XGBoost	5.374	4.481	27.96	0.141	5.727	4.77	29.57	0.006
Total fat percentage	F	TANITA alone	9.753	7.839	26.25	0.001	9.928	8.01	26.64	0.004
Total fat percentage	F	LASSO	5.573	4.521	16.09	NA	5.588	4.528	16.06	NA
Total fat percentage	F	Random Forest	2.513	2.012	7.16	0.978	5.659	4.586	16.21	0.001
Total fat percentage	F	XGBoost	5.278	4.28	15.2	0.157	5.669	4.592	16.26	0.003
Trunk fat percentage	M	TANITA alone	10.404	8.454	59.10	0.001	10.228	8.310	56.54	0.005
Trunk fat percentage	M	LASSO	6.541	5.505	39.64	NA	6.590	5.536	39.63	NA
Trunk fat percentage	M	Random Forest	2.958	2.455	17.75	0.979	6.660	5.593	40.23	0.005
Trunk fat percentage	M	XGBoost	6.248	5.243	37.73	0.138	6.658	5.590	39.93	0.003
Trunk fat percentage	F	TANITA alone	12.556	10.090	40.70	0.002	12.837	10.363	41.02	0.004
Trunk fat percentage	F	LASSO	6.999	5.787	25.33	NA	6.996	5.801	25.23	NA
Trunk fat percentage	F	Random Forest	3.151	2.573	11.26	0.978	7.098	5.875	25.51	0.004
Trunk fat percentage	F	XGBoost	6.630	5.476	23.91	0.161	7.118	5.888	25.59	0.004
L1-L4 fat percentage	M	TANITA alone	11.349	9.182	56.81	0.001	11.437	9.229	54.95	0.004
L1-L4 fat percentage	M	LASSO	7.66	6.522	43.43	NA	7.732	6.57	43.19	NA
L1-L4 fat percentage	M	Random Forest	3.47	2.919	19.52	0.979	7.844	6.648	43.96	0.003
L1-L4 fat percentage	M	XGBoost	7.326	6.221	41.38	0.137	7.835	6.643	43.64	0.003
L1-L4 fat percentage	F	TANITA alone	12.881	10.405	45.62	0.001	12.786	10.363	44.83	0.004
L1-L4 fat percentage	F	LASSO	7.74	6.463	30.14	NA	7.722	6.434	29.87	NA
L1-L4 fat percentage	F	Random Forest	3.475	2.863	13.36	0.978	7.824	6.511	30.16	0.001
L1-L4 fat percentage	F	XGBoost	7.344	6.109	28.45	0.155	7.808	6.502	30.13	0.002
Appendicular Lean mass	M	TANITA alone	4.85	3.845	21.2	0.001	5.21	4.106	22.56	0.003
Appendicular Lean mass	M	LASSO	3.03	2.39	13.01	NA	3.06	2.428	13.29	NA
Appendicular Lean mass	M	Random Forest	1.37	1.064	5.8	0.979	3.1	2.45	13.41	0.004
Appendicular Lean mass	M	XGBoost	2.89	2.282	12.42	0.134	3.09	2.447	13.39	0.004
Appendicular Lean mass	F	TANITA alone	3.04	2.412	19.57	0.001	3.17	2.475	20.04	0.004
Appendicular Lean mass	F	LASSO	2.06	1.59	12.37	NA	2.07	1.608	12.53	NA
Appendicular Lean mass	F	Random Forest	0.94	0.712	5.54	0.976	2.1	1.633	12.76	0.004
Appendicular Lean mass	F	XGBoost	1.95	1.507	11.72	0.16	2.1	1.632	12.72	0.003
