# Supplementary material for: Machine learning-based equations for improved body composition estimation in Indian adults
Source: PLOS Digit Health. 2025 Jun 23;4(6):e0000671. doi: 10.1371/journal.pdig.0000671 (PMC12185013; doi:10.1371/journal.pdig.0000671)
Supplement: S5 File — (CSV) [file pdig.0000671.s005.csv]

	Tanita only LASSO	Tanita and circumferences LASSO	Tanita and grip strength LASSO	Tanita and skinfold thicknesses LASSO	Circumferences only LASSO	Circumferences and skinfold thicknesses LASSO	Full LASSO	All predictors (linear model)
total_fat_male	1.240449736	1.171182028	1.216533234	1.002602412	1.354786427	1.006278204	0.93538245	0.93909469
total_fat_female	1.061268496	1.029292771	1.054289824	1.016240913	1.227389342	1.128994184	0.975569989	0.96539344
total_lean_male	1.400952721	1.337162996	1.382832955	1.230317289	1.494949677	1.222303126	1.174249519	1.213740253
total_lean_female	1.275530307	1.284515783	1.268615959	1.233907311	1.415040467	1.339894234	1.222191188	1.282142289
total_pcent_male	2.201728889	2.060768594	2.156520162	1.800734895	2.422236167	1.813181747	1.665676187	1.691220117
total_pcent_female	2.297754084	2.276194094	2.260003476	2.192964317	2.57241956	2.365408577	2.165054687	2.083864713
trunk_pcent_male	2.573713145	2.39494912	2.519556422	2.297984434	2.692336438	2.220936586	2.093803216	2.099718016
trunk_pcent_female	2.921988692	2.786398143	2.918741775	2.823356503	3.059445836	2.866698095	2.710375199	2.605883781
l1_pcent_male	2.858943557	2.68947514	2.831103717	2.595522262	3.085274984	2.583468696	2.401191363	2.424992137
l1_pcent_female	3.184493779	3.010361014	3.168110047	3.081031738	3.450990074	3.227354595	2.9285915	2.903478621
app_lean_male	0.926382561	0.886201598	0.908987012	0.82583426	0.951144627	0.815220642	0.780749294	0.773486396
app_lean_female	0.811237645	0.809937266	0.814244483	0.804005092	0.892493863	0.846243711	0.790532099	0.823180543
