# Supplementary material for: Machine learning-based equations for improved body composition estimation in Indian adults
Source: PLOS Digit Health. 2025 Jun 23;4(6):e0000671. doi: 10.1371/journal.pdig.0000671 (PMC12185013; doi:10.1371/journal.pdig.0000671)
Supplement: S6 File — (CSV) [file pdig.0000671.s006.csv]

	varnames	totfatmalefull	totfatfemalefull	totleanmalefull	totleanfemalefull	totfatpmalefull	totfatpfemalefull	trunkfatmalefull	trunkfatfemalefull	l1fatmalefull	l1fatfemalefull	appleanmalefull	appleanfemalefull	totfatmaletanita	totfatfemaletanita	totleanmaletanita	totleanfemaletanita	totfatpmaletanita	totfatpfemaletanita	trunkfatmaletanita	trunkfatfemaletanita	l1fatmaletanita	l1fatfemaletanita	appleanmaletanita	appleanfemaletanita	totfatmaletanitac	totfatfemaletanitac	totleanmaletanitac	totleanfemaletanitac	totfatpmaletanitac	totfatpfemaletanitac	trunkfatmaletanitac	trunkfatfemaletanitac	l1fatmaletanitac	l1fatfemaletanitac	appleanmaletanitac	appleanfemaletanitac	totfatmaletanitas	totfatfemaletanitas	totleanmaletanitas	totleanfemaletanitas	totfatpmaletanitas	totfatpfemaletanitas	trunkfatmaletanitas	trunkfatfemaletanitas	l1fatmaletanitas	l1fatfemaletanitas	appleanmaletanitas	appleanfemaletanitas
1	int	-8424.95091	-7117.371573	-1053.649683	-8307.945469	-7.967406445	14.12978197	-18.55290144	0.160061665	-13.56309944	-4.596658945	2136.783494	-5684.090293	-9846.153088	-9215.325825	-7231.471808	-6456.499073	-1.902803011	12.43286505	-5.441631229	-2.359310074	-10.31418274	-7.177202485	-8292.172677	-7842.726568	-5775.948305	-11258.67817	-2914.483649	-13390.44285	9.336705623	16.78442653	0.514900651	11.14233769	2.719699277	2.566876223	-11239.00719	-8222.960883	-8791.908389	-7692.403138	-4004.230333	-1984.543492	-16.27190384	5.649457349	-24.48768007	-11.28963048	-24.68668446	-11.02583475	-2545.781729	-5450.602569
2	ha1q37_10i_seg_la_pcent	0	11.67035997	0	0	0	0.14817867	0	0.097457835	0	0.142963522	6.506628845	0	-14.37683833	43.23646564	39.21318584	0	0	0.180959803	0	0.135505109	0	0.136735358	36.13402703	0	-30.91803751	24.35189655	0	0	0	0.186785662	0	0.145579777	0	0.164821163	16.33024727	0	-30.04416909	5.276541894	0	0	0	0.143061783	-0.000811087	0.091162586	0	0.11161028	27.48414812	0
3	ha1q37_10ii_seg_la_mass	0	487.0030092	0	0	-0.339058362	0	-0.691484209	0	-1.945939153	0	35.32546008	320.1134888	0	559.3078328	0	0	0	0	-0.421114168	0	-1.642985464	0	0	441.6599628	0	0	-579.1835409	0	0	0	-0.455743792	0	-0.780893427	0	0	519.7422179	0	751.0660521	0	0	-0.922601903	0	-1.57449964	0	-3.257185687	0	0	122.7985388
4	ha1q37_10iii_seg_la_free_mass	23.93979844	0	494.2565851	545.4103574	0	0	0	0	0	0	0	223.54979	0	0	13.35216857	661.144163	0	0	0	0	0	0	0	220.958361	34.57344038	0	0	442.1303403	0	0	0	0	0	0	0	224.6015087	85.24467859	0	57.54938455	561.0196996	0	0	0	0	0.024195951	0	0	81.16366666
5	ha1q37_10iv_seg_la_muscle	0	0	0	1163.215352	0	0	0	0	0	0	0	839.8787456	0	0	0	1386.487484	0	0	0	0	0	0	0	968.3725661	0	0	-7.84082225	1577.934042	0	0	0	0	0	0	0	1098.589126	0	0	0	979.6420911	0	0	0	0	0	0	0	614.6811753
6	ha1q37_11i_seg_tr_pcent	-75.28530233	0	113.4432828	0.884746162	0.032069571	0	0	0	0.054204421	0	59.42108818	0	0	0	23.24035819	0	0.144679194	0	0.167930904	0	0.167066517	0	0	0	-22.84752105	0	25.10741643	0	0.164990878	0	0.068906891	0	0.161832666	0	3.413991066	0	-108.2153698	0	138.2735148	3.710427692	0.010308605	0	0	0	0.03178174	0	51.45517117	0
7	ha1q37_11ii_seg_tr_mass	636.3551425	0	0	123.3606243	0.192998388	0	0.352690437	0	0.369690228	0	0	30.98766533	310.4841357	127.3143383	0	90.00004859	0.318584155	0	0.600370542	0	0.693572816	0.045028069	0	8.725814976	358.1315737	65.53422671	-15.34331036	66.17569772	0.088836163	0	0.296664773	0	0.268348824	0	0	22.2347854	711.5813718	0	0	140.1465406	0.403190814	0	0.479007659	0	0.604696083	0.067172328	0	0
8	ha1q37_11iii_seg_tr_free_mass	0	0	425.0142125	44.33322541	0	0	0	0	0	0.096620185	187.4993713	102.8913752	0	0	0	70.99109709	0.061636555	0	0	0	0	0	102.037362	99.52272601	0	0	569.8598009	0	0	0	0	0.042550015	0	0.010384447	131.2722492	103.4169018	0	0	308.5916117	127.9978492	0	0.020132787	0	0	0	0	242.38238	61.08588874
9	ha1q37_11iv_seg_tr_muscle	0	0	190.904521	158.3891925	-0.008362989	0	0	0	0	0	0	0	0	0	211.4253096	150.7446065	0	0	0	0	0	0	0	0	0	0	89.31297583	158.7239008	0	0	0	0	0	0	0	0	0	0.462257438	208.9957598	146.4748144	0	0	0	0	0	0.017378272	0	0
10	ha1q37_2_weight	76.8489754	208.7296236	15.76314224	266.2797647	0	0	0	0	0	0	0	63.23571438	165.6161489	227.7121614	137.8606341	240.5631803	0	0	0	0	0	0	0	57.09396024	100.8378613	213.6107232	0	269.6532591	0	0	0	0	0	0	0	54.6923385	120.3909989	210.572903	0	245.6859716	0	0	0	0	0	0	0	102.8376938
11	ha1q37_3_bmi	0	0	99.69922892	0	0	0	0	0	0	0	0	0	0	0	5.626231155	0	0	0	0	0	0	0	0	0	0	0	181.1521749	0	0	0	0	0	0	0	0	0	0	0	119.5697108	0	0	0	0	0	0	0	0	0
12	ha1q37_5i_tbf_pcent	-65.52804818	0	83.54053524	0	0.038660608	0.175434462	0	0.268808848	0.008914733	0.27806774	0	0	0	0	41.56230591	0	0.186416622	0.303427053	0.10927861	0.48160231	0.205201756	0.503809973	0	0	-4.377118468	0	113.0315465	0	0.102965998	0.227365771	0.172007146	0.391800031	0.131039853	0.37727489	0	0	-59.00884511	0	0	0	0.03932929	0.229505901	0	0.414371057	0.022838953	0.440871483	0	0
13	ha1q37_5ii_tbf_mass	20.52219301	266.7812992	0	0	0	0	0	0	0	0	0	0	294.5842774	262.292148	0	0	0	0	0	0	0	0	0	0	265.0425382	256.7306473	0	0	0	0	0	0	0	0	0	0	0.110378359	334.561322	0	0	0	0	0	0	0	0	0	0
14	ha1q37_5iii_tbf_free_mass	0	0	116.4496359	0	0	0	0	0	0	0	155.3194886	0.635992416	0	0	278.8696598	0	0	0	0	0	0	0	176.3113362	0	0	0	21.07124109	0	0	0	0	0	0	0	101.4081067	0	0	0	236.5336481	0	0	0	0	0	0	0	100.8028158	45.11546926
15	ha1q37_5iv_tbf_water	0	0	0.382229788	32.98669347	0	0	0	0	0	0	0.944088681	0	0	0	10.37196551	0	0	0	0	0	0	0	0	0	0	0	0	0	0	0	0	0	0	0	0	0	0	0	36.18243103	69.31073083	0	0	0	0	0	0	7.564429115	0
16	ha1q37_6i_imp_whole_body	3.948528137	0.73748806	-2.377880294	-1.21398154	0.004433445	0	0.007073222	0	0.005327239	0	0	0	2.28839872	2.00347305	0	-2.021198025	0.000527763	0	0	0	0	0	0	-0.211915514	4.341905551	3.092668294	-10.47842867	-2.353838527	0.002422269	0	0.0076506	0	0.00537496	8.18638483161942e-05	0	-0.233254956	1.801956957	0.600117992	0	-0.961795142	0.001765646	0	0.002775408	0	0	0	0	0
17	ha1q37_6ii_imp_rleg	0	0	-1.516707765	0	0	0	0	0	0	0	0	0	0	0	0	0	0	0	0	0	0	0	0	0	0	0	0	0	0	0	0	0	0	0	0	0	0	0	-0.196005706	0	0	0	0	0	0	0	-1.778019069	0
18	ha1q37_6iii_imp_lleg	0	0	0	0	0	0	-3.89E-05	0	0	0	0	0	0	0	0	0	0	0	0	0	0	0	0	0	0	0	0	0	0	0	-0.003552187	0	0	0	0	0	0	0	0	0	0	0	0	0	0	0	0	0
19	ha1q37_6iv_imp_rarm	0	0	4.40611796	0	0	0	0	0	0	0	0.421219901	0	0	0	0	0	0	0	0	0	0	0	0	0	0	0	13.9413821	0	0	0	0	0	0	0	0	0	-0.330044502	0	0	0	0	0	0	0	0	0	3.776799976	0
20	ha1q37_6v_imp_larm	0	2.087983523	0	0	0	0	0	0	0	0	0	0	0	0.79924578	0	0	0.000979803	0	0	0	0	0	0	0	0	1.754800107	0	0	0.001062871	0	0	0	0	0	0	0	0	1.783392501	0	0	0	0	0	0	0	0	0	0
21	ha1q37_7i_seg_rl_pcent	0	35.02026157	-13.7999084	-15.56311606	0.037666549	0.067493667	0.063338932	0.042759541	0.077918216	0.064146843	0	-17.15202988	0	47.4596241	0	-20.96452685	0.08940279	0.059858984	0.123860386	0.082933355	0.11557459	0.124544477	0	-26.15945364	0	42.81600765	-174.8948923	-26.03311182	0.034184842	0.067731834	0.043428563	0.055496844	0.056820578	0.052263836	0	-25.62500852	12.28864091	30.99497489	0	0	0.070989234	0.067092754	0.069171933	0.092784929	0.081619601	0.113613009	0	-11.8814154
22	ha1q37_7ii_seg_rl_mass	472.4902135	0	26.21947111	0	0	0	0	0	0	0	0	0	204.010078	0	0	0	0	0	0	0	0	0	0	0	161.2717986	0	614.4452113	0	0	0	0	0	0	0	0	0	517.8623888	0	0	0	0	0	0	0	0	0	0	0
23	ha1q37_7iii_seg_rl_free_mass	138.1427361	0	0	0	0.077631152	0	0.093242883	0	0.188110104	0	0	0	0	0	0	0	0.016705842	0	0	0	0	0	0	0	53.9831911	0	-15.53230577	0	0	0	0.040351479	0	0	0	0	0	168.7037369	0	0	20.80829579	0.188591745	0	0.060424214	0	0.007746232	0	0	0
24	ha1q37_7iv_seg_rl_muscle	1.219730725	0	0	1.599176827	0	0	0.128666988	0	0	0	0	0	0	0	0	0	0	0	0	0	0	0	0	0	0	0	0	0	0	0	0	0	0	0	0	0	0	0	0	0	0	0	0.02113766	0	0	0	0	0
25	ha1q37_8i_seg_ll_pcent	0	0	0	0	0	0	0	0	0	0	14.90897651	0	0	0	0	0	0	0	0	0	0	0	0	0	0	0	115.1611808	0	0	0	0	0	0	0	0	0	0	0	4.446640165	0	0	0	0	0	0	0	29.2688045	0
26	ha1q37_8ii_seg_ll_mass	155.3411013	0	969.5551753	0	0	0	0	0	0	0	187.6241895	0	0	0	394.0213891	0	0	0	0	0	0	0	107.0829232	0	0	0	496.4881408	0	0	0	0	0	0	0	129.3728467	0	3.464839475	0	1008.128113	0	0	0	0	0	0	0	0	0
27	ha1q37_8iii_seg_ll_free_mass	0	0	0	0	0	0	0	0	0.030213152	0	0	0	50.91112026	0	0	0	0.397161298	0	0.256586545	0	0.185626167	0	0	0	0	8.429840667	0	0	0	0	0.052105459	0	0.077968759	0	0	0	0	0	0	0	0	0	0	0	0	0	0	0
28	ha1q37_8iv_seg_ll_muscle	0	0	796.2720959	0	0	0	0	0	0	0	89.94033184	0	0	0	0	0	0	0	0	0	0	0	0	0	0	0	1033.051911	0	0	0	0	0	0	0	0	0	0	0	600.7540618	0	0	0	0	0	0	0	304.6760963	0
29	ha1q37_9i_seg_ra_pcent	-4.055411294	0	53.65895516	0	0	0.019188517	-0.002075639	0.052550781	0	0	20.06080377	0	0	0	0.898083395	0	0	0.053849898	0	0.027668322	0	0.02078881	0	0	0	0	80.8574842	0	0	0.01425761	0	0.000250369	0	0	6.839182909	0	0	0	72.36666201	0	0	0.006937034	-0.005568137	0.019950975	0	0.014061	15.18589905	0
30	ha1q37_9ii_seg_ra_mass	0	0	0	0	-0.436207635	0	-1.56591521	0	-0.259746566	0	0	0	0	0	0	0	0	0	0	0	0	0	0	0	466.809146	0	0	0	0	0	-1.230693841	0	0	0	0	0	0	0	0	0	-0.074706904	0	-1.452706228	0	0	0	0	0
31	ha1q37_9iii_seg_ra_free_mass	0	0	0	0	0	0	0	0	0.418519189	0	193.3303037	0	0	0	0	0	0	0	0	0	0.63991731	0	0	0	0	0	0	0	0	0	0	0	0	0	0	0	27.8749272	0	0	0	0	0	0.782164338	0	1.52379725	0	0	0
32	ha1q37_9iv_seg_ra_muscle	0	0	1576.173986	89.01055423	0	0	0	0	0	0	431.2212585	242.5848694	0	0	1111.661158	0	0	0	0	0	0	0	340.5257849	126.2809987	0	0	2330.124076	0	0	0	0	0	0	0	626.5171168	65.09026209	0	0	1552.692183	242.041364	0	0	0	0	0	0	611.7754859	178.1543328
33	ha1q5_5sex	0	0	0	0	0	0	0	0	0	0	0	0	0	0	0	0	0	0	0	0	0	0	0	0	0	0	0	0	0	0	0	0	0	0	0	0	0	0	0	0	0	0	0	0	0	0	0	0
34	ha1dv_age	3.082333924	0	0	0	0.007493403	0	9.39153215854849e-05	0	0	0	0	0	0	-6.632165471	0	12.85647529	0	-0.016935092	0.011277864	0	0.022593102	0	-16.62100588	0	0	-0.310967057	4.043334464	4.681812019	0	-0.004395645	0	-0.012182977	0	-0.000137033	-5.202905385	0.238401685	12.83719737	0	-9.286520273	6.489391424	0.026642971	-0.000563566	0.044564826	0	0.05298288	0.010954921	-27.16851954	-1.352358036
35	calf_circ	0	2.30492573	0	0	0	0	0	0	0	0	9.944145175	6.211071709	NA	NA	NA	NA	NA	NA	NA	NA	NA	NA	NA	NA	0	1.833883765	0	0	0	0	0	0	0	0	8.227397305	1.896514494	NA	NA	NA	NA	NA	NA	NA	NA	NA	NA	NA	NA
36	head_circ	-11.93700399	-11.24607338	10.41774259	19.43593234	-0.018777634	-0.019920768	-0.026025248	-0.033369298	-0.032165981	-0.024263609	-2.642300242	2.377418786	NA	NA	NA	NA	NA	NA	NA	NA	NA	NA	NA	NA	-13.41121567	-14.19392176	12.51044841	20.11224395	-0.016105772	-0.020976615	-0.024749807	-0.038007362	-0.028565046	-0.027516306	-0.178861908	3.456564734	NA	NA	NA	NA	NA	NA	NA	NA	NA	NA	NA	NA
37	cheste_circ	-1.014482777	0.419009758	8.138289573	0	0	0.000901782	0	0.009120515	0	0.006358096	0	0	NA	NA	NA	NA	NA	NA	NA	NA	NA	NA	NA	NA	-3.375842863	0	12.38725038	0	0	0	0	0.008261124	0	0.005583478	0.572017923	-0.711724781	NA	NA	NA	NA	NA	NA	NA	NA	NA	NA	NA	NA
38	waist_circ	0	1.099412786	0	0	0	0	0	0	0.006859369	0.008844425	0	0	NA	NA	NA	NA	NA	NA	NA	NA	NA	NA	NA	NA	0	0	2.25525337	0	0	0	0	0	0.00559355	0.016491526	0	0	NA	NA	NA	NA	NA	NA	NA	NA	NA	NA	NA	NA
39	hip_circ	8.736296225	4.36448885	-12.11746309	0	0.014689691	0.003734961	0.015778371	0	0.010026771	0	-4.385175136	0	NA	NA	NA	NA	NA	NA	NA	NA	NA	NA	NA	NA	13.86163302	6.434527036	-20.26193118	0	0.025997293	0.006872061	0.023146182	0	0.016440303	0	-0.811286823	-1.020214795	NA	NA	NA	NA	NA	NA	NA	NA	NA	NA	NA	NA
40	arm_circ	0	9.378737683	0	-0.196524047	0	0.010326338	0	0	0	0	0	0	NA	NA	NA	NA	NA	NA	NA	NA	NA	NA	NA	NA	0	14.24519593	-2.839341866	-5.146830063	0	0.018895002	0.006088382	0.009953751	0.00324868	0	3.631811991	0	NA	NA	NA	NA	NA	NA	NA	NA	NA	NA	NA	NA
41	tri_fold	93.02298511	2.824847819	-79.94614229	0	0.042906036	0	0	0	0	0	-12.39378802	0	NA	NA	NA	NA	NA	NA	NA	NA	NA	NA	NA	NA	NA	NA	NA	NA	NA	NA	NA	NA	NA	NA	NA	NA	94.99457892	30.77351418	-99.56698039	-3.742929478	0.055239692	0.021582159	0	0	-0.028528351	0	-21.86796348	0
42	bi_fold	48.38414177	0	0	0	-0.025554565	0	0	0	0	0	0	0	NA	NA	NA	NA	NA	NA	NA	NA	NA	NA	NA	NA	NA	NA	NA	NA	NA	NA	NA	NA	NA	NA	NA	NA	26.19900679	0	0	0	-0.049068715	0	-0.015251585	0	-0.039480911	0	0	0
43	sub_fold	-20.02618082	0	58.09347926	48.1236259	-0.143315807	-0.037171978	-0.087968381	0	-0.072030196	0	25.25985006	7.382339848	NA	NA	NA	NA	NA	NA	NA	NA	NA	NA	NA	NA	NA	NA	NA	NA	NA	NA	NA	NA	NA	NA	NA	NA	-59.28597817	0	62.4328577	37.46166979	-0.179306411	-0.074874459	-0.146990548	0	-0.128538678	0	30.81865124	0
44	sup_fold	0	0	17.79071689	15.3469528	-0.120224673	0	-0.083798337	0	-0.055731255	0.078851426	21.27435944	0	NA	NA	NA	NA	NA	NA	NA	NA	NA	NA	NA	NA	NA	NA	NA	NA	NA	NA	NA	NA	NA	NA	NA	NA	-27.99986578	0	16.92632722	0	-0.143742997	0	-0.115875706	0	-0.089387873	0.105855303	29.48011044	0
45	calf2_fold	166.0403555	122.1614858	-159.1859729	-110.3532745	0.264659419	0.216713452	0.086550772	0.000297787	0.058218593	0	-93.16270846	-63.75305797	NA	NA	NA	NA	NA	NA	NA	NA	NA	NA	NA	NA	NA	NA	NA	NA	NA	NA	NA	NA	NA	NA	NA	NA	184.8584651	129.1384005	-186.9781872	-115.2190322	0.299017765	0.238204949	0.107372876	0	0.083114632	0	-100.6682505	-52.59470832
46	height	0	0	8.290498633	7.128902067	0	0	0	0	0	0	6.281428741	6.757927124	0	0	7.839339879	10.65963976	0	0	0	0	0	0	7.344560906	7.853618952	-0.035964311	0	11.18790304	9.712073004	0	0	0	0	0	0	9.837373497	7.718595841	-1.523749633	0	6.801907697	7.134084805	0	0	0	0	0	0	4.172823933	6.088448577
47	dom_grip	-8.710210708	0	-2.077358926	0	-0.007388403	0	-0.021499177	0	-0.034782927	-0.020557945	15.78282931	0	NA	NA	NA	NA	NA	NA	NA	NA	NA	NA	NA	NA	NA	NA	NA	NA	NA	NA	NA	NA	NA	NA	NA	NA	NA	NA	NA	NA	NA	NA	NA	NA	NA	NA	NA	NA
48	nondom_grip	-16.28385618	-20.82068834	24.21920383	19.32861645	-0.032949304	-0.030162274	-0.03287802	0	-0.029571954	-0.01228387	13.86631684	16.14480527	NA	NA	NA	NA	NA	NA	NA	NA	NA	NA	NA	NA	NA	NA	NA	NA	NA	NA	NA	NA	NA	NA	NA	NA	NA	NA	NA	NA	NA	NA	NA	NA	NA	NA	NA	NA
49	waist_hip	0	0	0	148.6843144	0	0	0	3.934100477	0	1.092673819	0	0	NA	NA	NA	NA	NA	NA	NA	NA	NA	NA	NA	NA	0	0	-1308.286437	1730.221174	0	0	1.337743693	3.162122558	0	0	3661.992513	0	NA	NA	NA	NA	NA	NA	NA	NA	NA	NA	NA	NA
50	waist_height	5118.646183	0	0	0	6.414825913	0.303345882	29.57992767	12.9173361	29.16074823	16.79221442	0	0	NA	NA	NA	NA	NA	NA	NA	NA	NA	NA	NA	NA	0	0	0	0	0	0	11.72027941	10.53403584	17.10057465	4.267518121	0	0	NA	NA	NA	NA	NA	NA	NA	NA	NA	NA	NA	NA
51	chest_waist	-2806.930863	0	0	-716.9962775	-7.112948362	0	-6.24446466	0	-7.095421171	0	0	-581.623685	NA	NA	NA	NA	NA	NA	NA	NA	NA	NA	NA	NA	-4450.862838	0	231.1984914	-262.3484707	-12.76375895	0	-12.78764633	0	-13.25840076	0	1671.133462	0	NA	NA	NA	NA	NA	NA	NA	NA	NA	NA	NA	NA
52	calf_height	5559.610971	0	-1470.802002	0	7.528908564	5.012828107	2.429246199	0	0	0	0	0	NA	NA	NA	NA	NA	NA	NA	NA	NA	NA	NA	NA	8291.125585	12336.24505	-6509.53835	-5215.916289	21.44191206	24.61289158	0	0	0	0	0	0	NA	NA	NA	NA	NA	NA	NA	NA	NA	NA	NA	NA
53	impmod_whole	0	0	0.030065552	0	-0.000110636	0	-8.80E-05	0	-0.000491626	0	0.222113948	0	0	0	0	0	0	0	0	0	-5.92E-05	0	0	0	0	0	-0.476952204	0	0	0	0	-2.93E-06	-0.000129875	0	0	0	0	0	0	0	0	0	-0.000168708	0	-0.000507761	0	0.101335436	0
54	impmod_rleg	0	0	0	0.108940112	0	0	1.57699825355545e-05	0	0	-3.54E-05	0.01069863	0.060952213	0	0	0	0.111727505	7.92890811089792e-05	0	2.81534396742704e-05	0	0	-1.47E-05	0	0.077703844	0	0	-0.102610467	0.111557591	0	0	4.33840647932236e-05	0	0	-0.000177341	0	0.065024869	0.003438694	0	0	0.1662794	0	0	0	0	0	-5.41E-05	0	0.081437104
55	impmod_lleg	0.000782992	0	0	0.038292794	0	0	0	0	0	0	0	0.022634317	0.15744841	0	0	0	3.80457907480895e-05	0	0	0	0	0	0	0.057422443	0.149070227	0	-0.162091609	0.000928227	0	0	0	0	0	0	0	0.048416229	0.041524219	0	0	0	0	0	7.74321594926116e-05	0	1.13432934264287e-05	0	0	0.034719894
56	impmod_rarm	-0.187165448	-0.460809785	0.415809511	0.665622244	-0.000368867	-0.000917839	-0.000280772	-0.00068821	-0.000115357	-0.001165482	0.135345973	0.375293702	-0.314985483	-0.463023051	0.235671045	0.699654429	-0.000483601	-0.000649057	-0.000430568	-0.000839298	-0.000485131	-0.001060693	0.205188766	0.401944432	-0.263629446	-0.439800336	0.919488155	0.661315368	-0.000433838	-0.000792442	-0.000388897	-0.000841668	-0.000145952	-0.001005654	0.157105042	0.391889367	-0.275272282	-0.513145846	0.320246422	0.69905706	-0.000461436	-0.001053635	-0.000612716	-0.001060742	-0.000574658	-0.001298303	0.349734886	0.410832551
57	impmod_larm	0	0	0.07402866	0.013083868	-0.000254379	0	-0.000195529	0	-0.000148509	0	0.049039948	0	-0.376415574	0	0.651766695	0.005452013	-0.000543903	0	-0.000400884	0	-0.000460223	0	0.287183164	7.95071098826771e-05	-0.244645982	0	0.103844467	0.015280355	-0.000346868	0	-0.00042899	0	-0.000325523	0	0.230343393	0	-0.236898049	-0.014293236	0.254452532	0.013548089	-0.00048011	-3.12E-05	-0.000423058	0	-0.00047037	0	0.200234389	0.002769684
58	fmi	2.791568039	0	0	0	0	0	0.015886329	0	0	0	0	0	0	0	0	0	0	0	0	0	0	0	0	0	0	0	0	0	0	0	0	0	0	0	0	0	262.0100252	0	0	0	0.138044889	0	0.809031127	0	0.751421773	0	0	0
59	lmi	126.399285	149.5419003	39.62382883	0	0.121321194	0	0	0.117327519	0.058341569	0.21125728	0	0	513.8282889	454.6298157	0	0	0.763821169	0.381254051	0.965048541	0.875892724	1.266832252	1.055273783	0	0	453.7593459	319.5655431	-208.5477194	0	0.418799591	0	0.696156733	0.424777561	0.728495276	0.598472673	0	0	130.7887267	249.7994862	0	0	0.356188442	0.227881096	0.554305462	0.748697018	0.693192439	0.978103286	0	0
60	bsi	0	0	-0.086713567	0	0	0	0	0	0	0	-0.069924336	-0.018407242	NA	NA	NA	NA	NA	NA	NA	NA	NA	NA	NA	NA	0	0	-0.087111444	0	-3.46E-05	0	0	0	0	0	-0.0881396	-0.004314247	NA	NA	NA	NA	NA	NA	NA	NA	NA	NA	NA	NA
61	log_skin	1836.988226	704.8319953	-2193.406444	-1086.589185	7.61207541	3.041775743	7.851561949	4.615965517	7.705792143	2.876356355	-1480.052118	-450.7739243	NA	NA	NA	NA	NA	NA	NA	NA	NA	NA	NA	NA	NA	NA	NA	NA	NA	NA	NA	NA	NA	NA	NA	NA	2688.325901	672.9201716	-1975.377413	-814.775383	8.295980033	3.330696496	8.905439515	4.185280361	9.042930874	2.156032514	-1705.655163	-468.0503738
62	age_grip	0	-0.170975568	-0.028419938	0.251761927	0	-0.000158431	0.000192357	0	-1.43E-05	0	-0.264360138	0	NA	NA	NA	NA	NA	NA	NA	NA	NA	NA	NA	NA	NA	NA	NA	NA	NA	NA	NA	NA	NA	NA	NA	NA	NA	NA	NA	NA	NA	NA	NA	NA	NA	NA	NA	NA
63	cama	-9.917856747	0	3.737719001	0	-0.007608219	0	-0.00382196	0	0	0	18.51438465	6.444005658	NA	NA	NA	NA	NA	NA	NA	NA	NA	NA	NA	NA	NA	NA	NA	NA	NA	NA	NA	NA	NA	NA	NA	NA	NA	NA	NA	NA	NA	NA	NA	NA	NA	NA	NA	NA
[truncated: 36 more columns]
