# Supplementary material for: Machine learning-based equations for improved body composition estimation in Indian adults
Source: PLOS Digit Health. 2025 Jun 23;4(6):e0000671. doi: 10.1371/journal.pdig.0000671 (PMC12185013; doi:10.1371/journal.pdig.0000671)
Supplement: S7 File — (CSV) [file pdig.0000671.s007.csv]

Outcome	Sex	Model	RMSE_train	MAE_train	MAPE_train	R2_train	RMSE_test	MAE_test	MAPE_test	R2_test
Trunk fat mass	M	TANITA alone	1.65	1.294	33.19	0.837	1.57	1.23	33.35	0.827
Trunk fat mass	M	LASSO	0.75	0.573	14.28	0.927	0.8	0.612	15.12	0.92
Trunk fat mass	M	Random Forest	0.33	0.242	5.86	0.987	0.91	0.653	15.05	0.898
Trunk fat mass	M	XGBoost	0.52	0.402	10.36	0.964	0.88	0.644	15.49	0.903
Trunk fat mass	F	TANITA alone	2.06	1.653	28.7	0.788	2.2	1.741	29.65	0.755
Trunk fat mass	F	LASSO	0.8	0.617	10.92	0.923	0.85	0.656	11.72	0.913
Trunk fat mass	F	Random Forest	0.35	0.262	4.62	0.986	0.9	0.686	12.25	0.902
Trunk fat mass	F	XGBoost	0.51	0.396	7.31	0.969	0.9	0.695	12.32	0.901
Trunk lean mass	M	TANITA alone	4.79	4.435	21.93	0.714	4.96	4.607	23.17	0.753
Trunk lean mass	M	LASSO	0.95	0.749	3.56	0.925	1.03	0.791	3.78	0.925
Trunk lean mass	M	Random Forest	0.42	0.328	1.56	0.986	1.08	0.801	3.79	0.919
Trunk lean mass	M	XGBoost	0.7	0.553	2.66	0.96	1.15	0.863	4.09	0.907
Trunk lean mass	F	TANITA alone	4.04	3.764	24.63	0.658	3.98	3.689	24.15	0.677
Trunk lean mass	F	LASSO	0.92	0.704	4.39	0.873	0.92	0.718	4.45	0.886
Trunk lean mass	F	Random Forest	0.39	0.297	1.84	0.979	0.98	0.751	4.63	0.874
Trunk lean mass	F	XGBoost	0.74	0.579	3.64	0.917	0.99	0.763	4.67	0.865
L1-L4 fat mass	M	TANITA alone	5.01	4.201	332.47	0.834	4.69	3.892	332.46	0.843
L1-L4 fat mass	M	LASSO	0.23	0.173	15.93	0.922	0.23	0.171	16.45	0.926
L1-L4 fat mass	M	Random Forest	0.1	0.074	6.43	0.986	0.26	0.186	16.37	0.906
L1-L4 fat mass	M	XGBoost	0.15	0.114	10.9	0.968	0.26	0.188	16.79	0.905
L1-L4 fat mass	F	TANITA alone	6.49	5.55	363.69	0.732	6.4	5.405	353.95	0.748
L1-L4 fat mass	F	LASSO	0.27	0.195	14.55	0.886	0.27	0.207	15.36	0.883
L1-L4 fat mass	F	Random Forest	0.12	0.079	5.79	0.98	0.29	0.212	15.53	0.87
L1-L4 fat mass	F	XGBoost	0.2	0.152	11.79	0.936	0.28	0.213	15.6	0.872
L1-L4 lean mass	M	TANITA alone	20.62	20.425	402.6	0.496	20.61	20.384	412.98	0.56
L1-L4 lean mass	M	LASSO	0.39	0.314	6.18	0.799	0.43	0.345	6.96	0.816
L1-L4 lean mass	M	Random Forest	0.17	0.13	2.56	0.968	0.46	0.363	7.36	0.8
L1-L4 lean mass	M	XGBoost	0.35	0.282	5.57	0.838	0.47	0.373	7.49	0.784
L1-L4 lean mass	F	TANITA alone	15.95	15.854	403.7	0.485	15.91	15.8	400.08	0.481
L1-L4 lean mass	F	LASSO	0.37	0.293	7.37	0.748	0.38	0.302	7.46	0.763
L1-L4 lean mass	F	Random Forest	0.16	0.121	3.05	0.961	0.38	0.309	7.68	0.765
L1-L4 lean mass	F	XGBoost	0.3	0.238	6.06	0.836	0.39	0.309	7.69	0.753
Appendicular fat mass	M	TANITA alone	1.59	1.232	24.58	0.712	1.54	1.231	25.43	0.788
Appendicular fat mass	M	LASSO	0.68	0.512	11.41	0.911	0.71	0.527	12.28	0.914
Appendicular fat mass	M	Random Forest	0.3	0.218	4.72	0.984	0.79	0.575	12.86	0.892
Appendicular fat mass	M	XGBoost	0.57	0.435	9.91	0.938	0.76	0.567	13.1	0.9
Appendicular fat mass	F	TANITA alone	1.67	1.341	16.16	0.738	1.61	1.32	16.44	0.758
Appendicular fat mass	F	LASSO	0.77	0.602	7.65	0.905	0.82	0.62	8.12	0.898
Appendicular fat mass	F	Random Forest	0.35	0.265	3.37	0.982	0.92	0.69	8.93	0.872
Appendicular fat mass	F	XGBoost	0.55	0.431	5.59	0.952	1	0.741	9.48	0.854
Appendicular fat percentage	M	TANITA alone	0.057	0.045	23.32	0.474	0.055	0.045	23.64	0.551
Appendicular fat percentage	M	LASSO	0.024	0.019	10.74	0.838	0.025	0.02	11.74	0.83
Appendicular fat percentage	M	Random Forest	0.01	0.008	4.33	0.975	0.026	0.021	12.24	0.819
Appendicular fat percentage	M	XGBoost	0.02	0.016	8.93	0.89	0.027	0.021	11.78	0.816
Appendicular fat percentage	F	TANITA alone	0.058	0.047	12.44	0.5	0.06	0.048	13.27	0.475
Appendicular fat percentage	F	LASSO	0.031	0.025	7.07	0.715	0.034	0.028	7.96	0.677
Appendicular fat percentage	F	Random Forest	0.013	0.01	2.8	0.961	0.036	0.029	8.28	0.649
Appendicular fat percentage	F	XGBoost	0.027	0.021	5.95	0.785	0.035	0.028	8.1	0.655
