# Supplementary material for: Machine learning-based equations for improved body composition estimation in Indian adults
Source: PLOS Digit Health. 2025 Jun 23;4(6):e0000671. doi: 10.1371/journal.pdig.0000671 (PMC12185013; doi:10.1371/journal.pdig.0000671)
Supplement: S8 File — (CSV) [file pdig.0000671.s008.csv]

	male_min	male_1	male_99	male_max	female_min	female_1	female_99	female_max
ha1q37_10i_seg_la_pcent	1.60000002384186	4.09199991226196	28.2080007171631	43.5	1.39999997615814	8.16400032043457	47.0039987182617	55
ha1q37_10ii_seg_la_mass	0	0.100000001490116	1.20000004768372	2.20000004768372	0	0.100000001490116	1.76799998283387	2.79999995231628
ha1q37_10iii_seg_la_free_mass	1	1.39999997615814	3.60399991035461	4.40000009536743	0.800000011920929	1	2.29999995231628	2.79999995231628
ha1q37_10iv_seg_la_muscle	1	1.29999995231628	3.40000009536743	4.09999990463257	0.800000011920929	0.899999976158142	2.09999990463257	2.59999990463257
ha1q37_11i_seg_tr_pcent	3	3	34.4000015258789	41.2999992370605	3	3	44.1399992370606	48.4000015258789
ha1q37_11ii_seg_tr_mass	0.600000023841858	0.699999988079071	15.6000003814697	20.5	0.5	0.5	17.86799949646	21.5
ha1q37_11iii_seg_tr_free_mass	14.8999996185303	18.2999992370605	34.0160000610351	38.9000015258789	12.3999996185303	14.8320000076294	25.5360001373291	27.3999996185303
ha1q37_11iv_seg_tr_muscle	14.1999998092651	17.6960007476807	32.7040007019043	37.4000015258789	11.3999996185303	14.1320001983643	24.1680006408691	26.1000003814697
ha1q37_2_weight	27.1000003814697	35.4919999694824	86.1399984741211	96.1999969482422	27.2000007629395	32.4000015258789	74.8680020141602	87.5999984741211
ha1q37_3_bmi	12.3999996185303	14.5960003662109	30.8999996185303	35.9000015258789	13.1000003814697	14.5	31	38.7999992370605
ha1q37_5i_tbf_pcent	2.09999990463257	3.9960000038147	31.3039992523193	37.5999984741211	9	11.6000003814697	43.6360005187988	49.7000007629395
ha1q37_5ii_tbf_mass	0.899999976158142	1.59600002288818	25.3079992675781	33.7999992370605	3	4.13199987411499	32.5679989624023	42.2999992370605
ha1q37_5iii_tbf_free_mass	24	31.2999992370605	62.6159985351562	72.5	22.5	25.6640000152588	44.5	49.2999992370605
ha1q37_5iv_tbf_water	16.2999992370605	21.8959996032715	44.7040007019043	53.0999984741211	16.3999996185303	18.1000003814697	32.5359994506836	36.0999984741211
ha1q37_6i_imp_whole_body	297	513.96	903.04	1049	135	609.96	1036	1150
ha1q37_6ii_imp_rleg	153	208.92	401.36	608	215	231.96	452.68	541
ha1q37_6iii_imp_lleg	154	210.92	399.08	436	216	242.64	452.800000000001	540
ha1q37_6iv_imp_rarm	240	261.92	484.04	648	249	324.28	562.68	680
ha1q37_6v_imp_larm	244	272.96	489.08	569	186	331.6	576.4	626
ha1q37_7i_seg_rl_pcent	1.10000002384186	3.69600004196167	30.6000003814697	39.0999984741211	0	22.4639998626709	45.3360012817383	50.5
ha1q37_7ii_seg_rl_mass	0.100000001490116	0.300000011920929	4.0079999923706	4.90000009536743	0.800000011920929	1.5	5.76800006866456	7.90000009536743
ha1q37_7iii_seg_rl_free_mass	3.5	4.80000019073486	11.1999998092651	14.1000003814697	4	4.30000019073486	7.69999980926514	8.60000038146973
ha1q37_7iv_seg_rl_muscle	3.20000004768372	4.59999990463257	10.6000003814697	13.3000001907349	1.89999997615814	4.09999990463257	7.30000019073486	8.10000038146973
ha1q37_8i_seg_ll_pcent	1.39999997615814	4.59199991226196	29.5080000305176	39.2000007629395	12.3000001907349	22.4319997406006	45.2679997253418	51.0999984741211
ha1q37_8ii_seg_ll_mass	0.100000001490116	0.396000006198883	4.0039999961853	4.90000009536743	0.800000011920929	1.5	5.59999990463257	7.80000019073486
ha1q37_8iii_seg_ll_free_mass	3.40000009536743	4.90000009536743	11	13.5	3.90000009536743	4.19999980926514	7.46800003051758	8.60000038146973
ha1q37_8iv_seg_ll_muscle	3.20000004768372	4.59999990463257	10.4039996337891	12.6999998092651	3.70000004768372	4	7.06799993515015	8.10000038146973
ha1q37_9i_seg_ra_pcent	1.29999995231628	3.08799990653992	27.3079992675781	38.9000015258789	1.70000004768372	6.46400003433228	45.471999206543	54.7000007629395
ha1q37_9ii_seg_ra_mass	0	0.100000001490116	1.20000004768372	2	0	0.100000001490116	1.60000002384186	2.5
ha1q37_9iii_seg_ra_free_mass	1.10000002384186	1.39999997615814	3.70000004768372	4.5	0.899999976158142	1.10000002384186	2.20000004768372	2.59999990463257
ha1q37_9iv_seg_ra_muscle	1	1.29999995231628	3.5	4.19999980926514	0.800000011920929	1	2.09999990463257	2.40000009536743
ha1dv_age	18.0123203285421	18.5125804243669	66.942970568104	75.6851471594798	18.0451745379877	18.5583572895277	60.8815879534565	70.0342231348392
calf_circ	206	242.5	382	430	178	234.64	367.72	468
head_circ	485.5	500.48	571.04	581	480	490.96	557.34	593
cheste_circ	600.5	708.96	1040.02	1111.5	588	637.4	1005.72	1083
waist_circ	520	579	1022.64	1151	484	534.48	935.68	1073
hip_circ	681	716.32	1040.04	1210	684.5	719.42	1069.04	1246
arm_circ	156	189.9	330.04	394	158.5	185.16	326	372
tri_fold	2.20000004768372	3.33333340962728	22.1386665598551	26.0666669209798	2.86666663487752	4.17599993387858	24.0720004781087	30.8666667938232
bi_fold	1.86666663487752	2.26400006294251	12.1999998092651	19	1.20000004768372	2.13333336512248	14	20
sub_fold	3.93333331743876	4.99466667175293	28.5360001373291	35.466667175293	4	4.88800010681152	21.226667098999	32.6666666666667
sup_fold	2.13333336512248	2.66666658719381	18.4746665445963	28.1333338419596	2.59999990463257	3	22.8026663208008	34.5999997456869
calf2_fold	2.46666669845581	3.13333336512248	21.2746670532227	29.2000001271566	3.86666663487752	4.9546667098999	24.4906666310628	36
height	1378	1484	1793.06	1854.5	1301	1391.66	1651.36	1757
dom_grip	0	8.47	48.26	54.25	1	3.25	29.34	38.25
nondom_grip	3.5	8.5	47.03	52	0.75	2.74	27.67	35.75
